# Supplementary material for: Co-Sensitization Effects of Indoline and Carbazole Dyes in Solar Cells and Their Neutral–Anion Equilibrium in Solution
Source: Materials (Basel). 2022 Nov 2;15(21):7725. doi: 10.3390/ma15217725 (PMC9657344; doi:10.3390/ma15217725)
Supplement: Supplementary file 1 [file materials-15-07725-s001.zip]

Archive with 1 entries (1 files):
- materials-1973168-supplementary.pdf
